# Supplementary material for: Metabolomic profiling identifies metabolites in the pheromone glands of Agriophara rhombata associated with the synthesis and release of female pheromone signals
Source: Heliyon. 2024 Nov 28;10(23):e40768. doi: 10.1016/j.heliyon.2024.e40768 (PMC11648114; doi:10.1016/j.heliyon.2024.e40768)
Supplement: Multimedia component 2 [file mmc2.xlsx]

## Sheet: Filtered Data
	Peak	Similarity	level	rt	Mass	Count	HMDB	Chinese.Name	Chinese.Class	CAS	KEGG COMPOUND ID	Super Class	Class	Sub Class	C1	C2	C3	C4	C5	C6	MEAN Control	Gd1	Gd2	Gd3	Gd4	Gd5	Gd6	MEAN Gd	VIP	P-VALUE	Q-VALUE	FOLD CHANGE	LOG_FOLDCHANGE
57	Tetradecane	947	B(ii)	14.6127,0	57	15									0.000770306	0.000720211	0.000888587	0.000849816	0.000637946	0.000853344	0.000459928	0.00110329	0.00117495	0.00113443	0.00118985	0.00106949	0.00127594	0.00218613	1.11837	1.13113e-11	4.20652e-10	4.7532	2.2489
22	Dodecane	941	B(ii)	11.098,0	57	15									0.0011055	0.00107358	0.00127616	0.00115273	0.00115063	0.00126929	0.000512558	0.00143191	0.00160535	0.00151444	0.00149486	0.00130717	0.00175428	0.0031243	1.10845	1.97976e-10	3.14121e-09	6.09551	2.60775
166	n-Hexadecanoic acid	941	B(ii)	22.6667,0	60	15									0.000397314	0.00039268	0.000448748	0.000400648	0.000417604	0.000433159	0.426674	0.000640602	0.000665283	0.000588523	0.00062628	0.000585126	0.000659976	0.00588684	1.11661	1.23721e-11	4.20652e-10	0.013797	-6.1795
210	Octadecanoic acid	933	B(ii)	25.064,0	60	15									0.000245576	0.000282813	0.000306387	0.000269904	0.000276021	0.000279733	0.0745511	0.000449155	0.000446279	0.000419312	0.000424798	0.0004266	0.000452239	0.00192817	1.11746	4.7491e-09	3.76762e-08	0.0258638	-5.27292
344	Squalene	931	B(ii)	31.644,0	81	15									0.000527638	0.00050525	0.000542183	0.00048152	0.000508062	0.000511483	0.00245847	0.00101188	0.00110096	0.000973523	0.000947962	0.000966698	0.00104267	0.00162716	1.03432	1.36151e-05	2.20434e-05	0.661858	-0.595406
78	2,4-Di-tert-butylphenol	930	B(ii)	16.324,0	191	15									4.77205e-05	9.35594e-05	5.08953e-05	0.000153677	0.000166863	0.000189317	0.00104095	7.97829e-08	7.98344e-08	5.84691e-05	8.24329e-08	8.42933e-08	8.1943e-08	0.00575834	1.12094	6.98289e-07	1.80566e-06	5.53179	2.46775
242	Pentacosane	929	B(ii)	26.6133,0	85	15									0.000358528	0.00052148	0.000679842	0.000427034	0.000560533	0.000527928	0.0266033	0.00292911	0.00341065	0.00297978	0.00319485	0.00288423	0.00334715	0.000914935	1.12301	2.88444e-09	3.06068e-08	0.0343918	-4.86179
241	Glycidyl palmitate	921	B(ii)	26.5533,0	116	15									0.000170472	0.000175247	0.000175668	0.000153171	0.000171942	0.000169658	0.00502519	7.97829e-08	7.98344e-08	8.36527e-08	8.24329e-08	8.42933e-08	8.1943e-08	0.00242793	1.05651	3.25456e-07	9.56278e-07	0.483152	-1.04945
96	Octadecane	912	B(ii)	17.7593,0	57	15									0.000819477	0.000764879	0.000807758	0.000715241	0.000828308	0.000741885	0.000446445	0.00118344	0.00124385	0.00116459	0.00116994	0.00114845	0.00124199	0.00169038	1.11711	6.11568e-12	2.91106e-10	3.78631	1.92079
19	Silane, cyclohexyldimethoxymethyl-	907	B(ii)	10.2893,0	105	15									0.000223182	0.000205184	0.000222884	0.000203691	0.000215854	0.000215079	0.000512689	0.000368371	0.000396311	0.000371288	0.00037027	0.000331365	0.000400363	0.00100728	1.11382	6.41585e-07	1.7157e-06	1.9647	0.974312
49	Methyl anthranilate	907	B(ii)	13.6767,0	119	9									0.000153657	0.000140393	0.000163888	0.00012379	0.000164878	0.000137845	0.000465514	0.000231004	0.000247796	0.000249629	0.000249712	0.000219988	0.000244492	8.19899e-08	1.12332	7.38168e-08	2.88006e-07	0.000176127	-12.4711
358	Tetracontane	907	B(ii)	32.3983,0	71	15									0.000211174	0.000176462	6.9373e-08	6.83624e-08	0.000193427	0.000182642	0.0282274	0.000268935	7.98344e-08	0.000277473	0.000255018	0.000279197	0.000287696	0.000946805	1.12279	3.07104e-08	1.40559e-07	0.0335421	-4.89788
101	Tridecanoic acid	898	B(ii)	18.5489,0	60	9									7.2746e-08	8.97207e-05	6.9373e-08	6.73338e-05	5.83769e-05	6.73555e-05	0.000792336	0.000105193	0.000101019	0.000111433	0.000103799	0.000103969	0.000123437	8.19899e-08	1.12335	3.84715e-08	1.6956e-07	0.000103479	-13.2384
40	Tridecane	893	B(ii)	12.9023,0	57	15									2.67179e-05	2.8303e-05	2.65132e-05	2.67721e-05	2.43605e-05	2.09783e-05	0.000313983	3.22077e-05	3.437e-05	3.34737e-05	3.95712e-05	3.39834e-05	3.66874e-05	0.00626875	1.11071	5.2935e-14	6.29926e-12	19.9652	4.31942
195	Oleanitrile	885	B(ii)	24.139,0	122	10									7.2746e-08	7.04139e-05	6.9373e-08	4.30479e-05	7.22627e-08	6.67158e-08	4.28188e-06	8.71913e-05	9.70959e-05	0.000111116	8.50348e-05	8.08707e-05	9.38162e-05	0.00094944	1.05569	0.000108417	0.000151444	221.734	7.79269
160	Palmitoleic acid	880	B(ii)	22.5105,0	236	11									0.000952766	0.00090041	0.000933394	0.000852943	0.000934018	0.000885065	0.00166268	0.00124862	0.00133396	0.00124435	0.0012413	0.00121415	0.00130691	4.01161e-06	1.04312	1.11207e-06	2.54493e-06	0.00241274	-8.69511
31	Hexadecane	873	B(ii)	12.4447,0	71	15									0.00164605	0.00162627	0.00165874	0.00157255	0.00172001	0.00168577	0.000779591	0.00166727	0.00171536	0.00153208	0.00160193	0.00157105	0.00167187	0.00119204	1.09945	1.46268e-08	9.08755e-08	1.52906	0.612647
83	Heneicosane	873	B(ii)	16.7477,0	71	15									0.000454277	0.000477194	0.00046032	0.000435376	0.000443827	0.000435416	0.0011728	0.000694562	0.000747009	0.000677014	0.000675775	0.000647374	0.000679265	0.00174312	1.07485	1.60366e-05	2.53202e-05	1.48629	0.571715
108	Tetracosane	868	B(ii)	19.201,0	71	15									0.00048222	0.000466199	0.000507743	0.000437292	0.000448967	0.000447747	0.000954883	0.00071363	0.000708429	0.000653667	0.000702203	0.000609944	0.000700683	0.00145089	1.08677	3.78918e-07	1.08654e-06	1.51944	0.603538
133	Neophytadiene	867	B(ii)	21.0728,0	123	9									0.000483646	0.000456622	0.000485511	0.000422455	0.00046703	0.000477824	0.000314555	7.97829e-08	7.98344e-08	8.36527e-08	8.24329e-08	8.42933e-08	8.1943e-08	8.19899e-08	1.12319	9.31181e-06	1.53904e-05	0.000260654	-11.9056
257	9-Octadecenamide, (Z)-	865	B(ii)	27.2627,0	59	15									0.00016337	0.000145528	0.00018981	0.000149175	0.000156097	0.00014111	0.0103041	0.000317864	0.000275085	0.000254761	0.000255206	0.000267199	0.000265641	0.662905	1.10581	4.02765e-09	3.5503e-08	64.3341	6.00751
205	Methyl stearate	862	B(ii)	24.653,0	74	15									7.2746e-08	7.16625e-08	6.9373e-08	3.73601e-05	3.99826e-05	4.63124e-05	0.00125212	7.97829e-08	7.98344e-08	1.70484e-05	8.24329e-08	8.42933e-08	8.1943e-08	0.00756532	1.00166	2.62056e-05	3.9226e-05	6.04201	2.59503
116	E-9-Tetradecenoic acid	861	B(ii)	19.6778,0	54	9									0.000180562	0.000122971	0.000151416	0.000130789	0.000154377	0.00015104	0.000382064	0.000247459	0.000252081	0.000205345	0.000218366	0.000237294	0.000243791	8.19899e-08	1.12325	1.59096e-06	3.41847e-06	0.000214597	-12.1861
251	9,12,15-Octadecatrienoic acid, (Z,Z,Z)-	859	B(ii)	27.0183,0	108	9									0.000442168	0.000487487	0.000479736	0.000409594	0.00052549	0.000415095	0.00276931	0.00220619	0.00232872	0.0021386	0.0021212	0.00202256	0.0022995	8.19899e-08	1.12332	1.30448e-06	2.95617e-06	2.96066e-05	-15.0437
47	Dodecane, 2,7,10-trimethyl-	858	B(ii)	13.428,0	71	15									9.52113e-05	0.000136853	8.64955e-05	6.19551e-05	0.000148396	6.755e-05	0.000451068	7.55642e-05	7.34088e-05	4.43815e-05	3.81813e-05	8.42933e-08	7.87562e-05	0.000686833	1.10525	2.36989e-08	1.20007e-07	1.52268	0.606614
201	9-Octadecenoic acid, methyl ester, (E)-	852	B(ii)	24.3543,0	74	15									7.2746e-08	7.16625e-08	6.9373e-08	6.83624e-08	7.22627e-08	6.67158e-08	0.00190704	0.000120904	0.000115776	0.000100095	9.70493e-05	9.19339e-05	0.000103274	0.000252075	1.00666	0.0179272	0.0214405	0.132181	-2.91941
308	Tetracosanal	843	B(ii)	29.9967,0	82	9									0.000220161	0.000205503	0.000244631	0.000181609	0.000214245	0.000203554	0.00100698	7.97829e-08	0.000343213	0.00033148	0.000290835	0.000185902	0.000301749	8.19899e-08	1.12331	9.28181e-07	2.1872e-06	8.14212e-05	-13.5842
325	Hentriacontane	843	B(ii)	30.609,0	85	15									0.00111765	0.00103521	0.00102295	0.000965923	0.00107656	0.00102744	0.00483965	0.00604926	0.0062693	0.00550404	0.00546136	0.0052606	0.00600548	0.000277941	1.11952	1.05276e-07	3.85473e-07	0.0574298	-4.12206
291	Diisooctyl phthalate	842	B(ii)	28.988,0	149	15									7.2746e-08	7.16625e-08	6.9373e-08	6.83624e-08	7.22627e-08	6.67158e-08	0.0029471	7.97829e-08	7.2433e-05	8.36527e-08	6.47225e-05	5.15112e-05	6.20009e-05	0.000725584	1.1196	2.00731e-13	1.59247e-11	0.246203	-2.02208
320	Heptacosyl pentafluoropropionate	840	B(ii)	30.3894,0	125	8									0.0013052	0.0010403	0.00124234	0.00119636	0.00120169	0.0010509	0.000579787	0.00174312	0.00167695	0.00175547	0.00176019	0.00176341	0.00175956	8.19899e-08	1.12335	4.72942e-09	3.76762e-08	0.000141414	-12.7878
4	Decane, 2,4,6-trimethyl-	837	B(ii)	8.324,0	71	15									0.0101479	0.0102449	0.010642	0.00973013	0.01026	0.010515	0.000786702	0.000203888	0.000251874	0.000145539	0.000142943	0.000144747	0.000220098	0.00115799	1.02019	1.9093e-05	2.91291e-05	1.47196	0.557738
353	Hexatriacontyl trifluoroacetate	836	B(ii)	32.2061,0	97	9									0.00050808	0.000483885	0.000137997	0.000168365	0.00018246	0.000147336	0.00223256	0.000434861	0.000413543	0.000433817	0.000409489	0.000355721	0.000434959	8.19899e-08	1.12331	5.78137e-07	1.5636e-06	3.67247e-05	-14.7329
213	Hexadecanamide	831	B(ii)	25.267,0	59	15									0.000450364	0.000469625	0.000495803	0.000383262	0.000474349	0.000405265	0.00259236	0.00167405	0.00182349	0.00168543	0.00161045	0.00165184	0.00169703	0.139371	1.10442	2.38137e-07	7.65899e-07	53.7624	5.74853
264	Octadecanamide	831	B(ii)	27.5097,0	59	15									0.000484764	0.000512942	0.000505544	0.000525808	0.000538333	0.000573927	0.000650224	0.000278931	0.000269133	0.000255398	0.000255104	0.000247186	0.000271482	0.0646064	1.11221	4.39335e-08	1.80279e-07	99.3602	6.6346
86	Dodecanoic acid	822	B(ii)	17.075,0	60	15									7.2746e-08	7.16625e-08	6.9373e-08	6.83624e-08	7.22627e-08	6.67158e-08	0.0102567	0.000150658	0.000151635	0.00017104	0.000139796	0.000105851	0.000139502	0.000184848	1.11963	3.5859e-09	3.28248e-08	0.0180222	-5.79408
167	Dodecanamide	822	B(ii)	22.7575,0	59	8									0.000987353	0.000957093	0.00100984	0.000849269	0.000954692	0.000971054	7.01871e-08	0.0014171	0.00159823	0.00141134	0.00148524	0.00133666	0.00145673	0.00137972	1.12295	5.52214e-05	8.063e-05	19657.8	14.2628
413	Chondrillasterol	819	B(ii)	36.4583,0	271	9									0.000183534	0.00020871	0.000173929	0.000163886	0.000172703	0.000177455	0.0201959	0.000290253	0.000380012	0.000271574	0.000328053	0.000288173	0.000322193	8.19899e-08	1.12335	3.03655e-07	9.14809e-07	4.05973e-06	-17.9102
12	Octane, 3,5-dimethyl-	818	B(ii)	9.30267,0	71	15									0.000191642	0.00047247	0.000298379	0.000709831	0.000513221	0.00106759	0.000415025	0.000133461	0.000217739	0.000230401	0.000218343	0.000231966	0.000240278	0.000627632	1.09275	1.76471e-07	6.00003e-07	1.51227	0.596719
48	Undecane, 2,8-dimethyl-	818	B(ii)	13.5773,0	71	15									0.000146356	0.000150707	0.00013829	0.000136343	0.000161184	0.000154049	0.000465028	7.97829e-08	7.98344e-08	8.36527e-08	8.24329e-08	8.42933e-08	8.1943e-08	0.000681426	1.081	7.3819e-07	1.82731e-06	1.46534	0.551239
270	Oleic acid, 3-hydroxypropyl ester	818	B(ii)	27.928,0	264	15									0.000418318	0.000385225	0.000431787	0.000357654	0.000352739	0.000346661	0.00245245	7.97829e-08	7.98344e-08	8.36527e-08	8.24329e-08	8.42933e-08	8.1943e-08	8.66073e-05	1.1196	4.29459e-06	7.8624e-06	0.0353146	-4.82359
235	9-Tricosene, (Z)-	817	B(ii)	26.351,0	97	15									0.0149676	0.0148979	0.0153689	0.0140565	0.0147547	0.0148178	0.00148849	8.33177e-05	0.000132624	8.36527e-08	8.24329e-08	8.42933e-08	7.75145e-05	0.000134613	1.11279	2.55827e-15	6.08869e-13	0.0904358	-3.46696
76	Tridecane, 2-methyl-	814	B(ii)	16.1843,0	85	15									0.000718016	0.000518612	0.000513482	0.000589473	0.000512874	0.000681993	0.000139965	0.00136489	0.00158711	0.00101045	0.000963928	0.000872562	0.0014083	0.00023574	1.03133	8.12035e-06	1.38046e-05	1.68428	0.752131
27	Benzene, 1,3-bis(1,1-dimethylethyl)-	804	B(ii)	12.0128,0	175	9									7.2746e-08	7.16625e-08	6.9373e-08	6.83624e-08	7.22627e-08	6.67158e-08	0.00016936	0.000175696	0.000187533	0.000138903	0.000164202	0.000169982	0.000185267	8.19899e-08	1.12333	6.07662e-08	2.41039e-07	0.000484117	-11.0124
218	Heptadecane	804	B(ii)	25.509,0	99	15									0.000310782	0.0003926	0.000316104	0.000281185	0.000314264	0.000272394	0.000682776	7.97829e-08	7.98344e-08	8.36527e-08	8.24329e-08	8.42933e-08	8.1943e-08	0.000115286	1.09065	1.53053e-10	2.6019e-09	0.168849	-2.5662
55	Tridecane, 3-methyl-	803	B(ii)	14.07,0	57	15									0.000156819	0.000170314	0.000200529	0.000200329	0.000154846	0.000203132	0.000148526	7.97829e-08	7.98344e-08	8.36527e-08	8.24329e-08	8.42933e-08	8.1943e-08	0.000234056	1.02745	1.68521e-05	2.63869e-05	1.57586	0.656139
374	Methyl 6,9,12,15,18-heneicosapentaenoate	800	B(ii)	33.609,0	108	15									8.62946e-05	0.000109942	8.99199e-05	7.99819e-05	9.25544e-05	9.77237e-05	0.0102182	7.97829e-08	7.98344e-08	8.36527e-08	8.24329e-08	8.42933e-08	8.1943e-08	0.000339946	1.11715	7.39224e-07	1.82731e-06	0.0332686	-4.90969
181	Octadecanal	797	B(iii)	23.431,0	82	15									0.000129364	0.000133744	0.000137155	0.000109009	0.000135496	0.000125512	0.000772082	7.97829e-08	7.98344e-08	8.36527e-08	8.24329e-08	8.42933e-08	8.1943e-08	7.78793e-05	1.12078	3.09932e-07	9.22047e-07	0.100869	-3.30944
206	9,12-Octadecadienoic acid (Z,Z)-	796	B(iii)	24.7518,0	280	14									6.82438e-05	7.22356e-05	8.76131e-05	4.46144e-05	7.84605e-05	7.34265e-05	0.0334338	0.000204968	0.000191478	0.000214408	0.00019478	0.000189948	0.000206173	6.71027e-05	1.00844	2.06629e-09	2.69814e-08	0.00200703	-8.96072
200	9,12,15-Octadecatrienoic acid, methyl ester, (Z,Z,Z)-	795	B(iii)	24.344,0	79	15									6.77902e-05	6.38437e-05	6.58962e-05	7.98556e-05	6.74196e-05	6.71443e-05	0.00412279	7.97829e-08	7.98344e-08	8.36527e-08	8.24329e-08	8.42933e-08	8.1943e-08	0.0002736	1.05594	0.0129735	0.0158344	0.0663629	-3.91348
296	2-Methylpentacosane	790	B(iii)	29.305,0	323	9									0.000117698	0.000140243	0.000154475	0.000142578	0.000130052	0.000126474	0.000254601	7.97829e-08	7.98344e-08	8.36527e-08	8.24329e-08	8.42933e-08	8.1943e-08	8.19899e-08	1.12331	1.91128e-07	6.40682e-07	0.000322032	-11.6005
75	1-Tridecene	787	B(iii)	16.1067,0	97	9									0.000108091	0.000198222	0.000135278	0.000221839	7.22627e-08	0.000168115	7.01871e-08	0.000524636	0.000621691	0.000449879	0.000468326	0.000384356	0.000563487	7.91653e-05	1.123	6.18474e-06	1.09035e-05	1127.92	10.1394
399	Lathosterol	785	B(iii)	34.99,0	386	13									3.27405e-05	8.51312e-05	4.77245e-05	0.00013395	8.98753e-05	0.00018837	0.126646	0.000142595	0.000160133	0.000118818	0.000127476	0.000108315	0.000142072	6.51487e-05	1.01289	1.76733e-08	1.00149e-07	0.000514414	-10.9248
50	Undecane, 3,8-dimethyl-	777	B(iii)	13.7497,0	71	15									5.3949e-05	7.16625e-08	6.1756e-05	6.62997e-05	7.06915e-05	7.3172e-05	0.000157515	9.8495e-05	0.000148953	0.000158111	0.000152298	0.000152439	0.000157719	0.000272626	1.07102	2.31192e-06	4.54741e-06	1.7308	0.791437
14	Undecane, 4-methyl-	773	B(iii)	9.455,0	71	15									0.00153966	0.000983478	6.9373e-08	0.0012927	7.22627e-08	0.00145127	0.000276739	7.97829e-08	7.98344e-08	8.36527e-08	8.24329e-08	8.42933e-08	8.1943e-08	0.000436397	1.09651	1.847e-08	1.0223e-07	1.57693	0.657115
271	(9Z,12Z,15Z)-1-Hydroxy-3-methoxypropan-2-yl octadeca-9,12,15-trienoate	773	B(iii)	27.9427,0	108	15									0.00270593	0.00280325	0.00284736	0.0025272	0.00271896	0.00285346	0.00383187	1.52056e-05	1.4224e-05	3.74063e-06	8.24329e-08	8.42933e-08	9.79607e-06	0.000106719	1.1192	2.06992e-06	4.2762e-06	0.0278504	-5.16616
73	Heptacosane	772	B(iii)	15.9647,0	71	15									0.0015477	0.00175874	0.0018894	0.00158575	0.00149875	0.00169573	0.000125157	7.97829e-08	8.68945e-06	8.36527e-08	8.24329e-08	8.42933e-08	1.50501e-05	0.000298927	1.1133	4.90401e-11	1.05315e-09	2.38841	1.25605
232	3,3,13,13-Tetraethylpentadecane	772	B(iii)	26.223,0	57	15									7.2746e-08	0.000599866	0.000623376	6.83624e-08	7.22627e-08	0.00058231	0.00115447	7.97829e-08	7.98344e-08	8.36527e-08	8.24329e-08	8.42933e-08	8.1943e-08	0.000271534	1.1164	5.31e-11	1.05315e-09	0.235202	-2.08803
192	1-Cyclopentyleicosane	769	B(iii)	24.0339,0	68	9									0.422068	0.426237	0.432835	0.435	0.415965	0.427938	7.01871e-08	0.00827053	0.00769861	0.00403565	0.00391062	0.00399287	0.00741273	0.000307502	1.12328	2.97934e-07	9.09081e-07	4381.17	12.0971
102	Cyclopentane, decyl-	763	B(iii)	18.6239,0	68	9									0.000325759	0.000312408	0.000331901	0.000323156	7.22627e-08	0.000320872	7.01871e-08	7.97829e-08	7.98344e-08	8.36527e-08	8.24329e-08	8.42933e-08	8.1943e-08	0.000153769	1.12326	1.48943e-07	5.29081e-07	2190.85	11.0973
309	Methyl 7,10,13,16,19-docosapentaenoate	761	B(iii)	30.02,0	108	9									7.2746e-08	7.16625e-08	6.9373e-08	6.83624e-08	7.22627e-08	6.67158e-08	0.000263674	6.61696e-05	7.08246e-05	5.43719e-05	5.75524e-05	6.37953e-05	6.75333e-05	8.19899e-08	1.12309	1.84023e-05	2.82565e-05	0.000310952	-11.651
107	Cyclopentadecane	759	B(iii)	19.1117,0	97	9									0.000809715	0.000785633	0.000823366	0.000685136	0.000791836	0.000736804	7.01871e-08	7.85575e-05	9.30858e-05	7.52846e-05	7.44801e-05	7.04567e-05	7.54115e-05	0.00014308	1.12288	1.60645e-05	2.53202e-05	2038.55	10.9933
350	Methyl 2-hydroxy-octadeca-9,12,15-trienoate	752	B(iii)	32.0144,0	108	9									0.00232205	0.00233922	0.0024209	0.00246601	0.00257017	0.00263588	0.000726636	0.000109715	5.18569e-05	0.00014758	0.000114599	6.48924e-05	9.16238e-05	8.19899e-08	1.12335	1.89078e-08	1.02274e-07	0.000112835	-13.1135
238	Palmitoyl chloride	747	B(iii)	26.4107,0	98	15									7.2746e-08	7.16625e-08	6.9373e-08	2.53385e-05	7.22627e-08	6.67158e-08	0.00672162	0.00074808	0.000783986	0.00105718	0.00117682	0.00117999	0.000750586	0.00182346	1.0757	6.5118e-07	1.72201e-06	0.271283	-1.88213
355	11,14,17-Eicosatrienoic acid, methyl ester	747	B(iii)	32.2633,0	108	9									0.000266304	0.000335275	0.000356159	0.000394721	0.000347162	0.000522152	0.00087369	7.97829e-08	3.36338e-05	8.36527e-08	8.24329e-08	8.42933e-08	8.1943e-08	8.19899e-08	1.12323	5.17075e-06	9.23915e-06	9.38433e-05	-13.3794
172	12,15-Octadecadiynoic acid, methyl ester	744	B(iii)	22.945,0	91	9									0.00125851	0.00343457	0.00211823	0.00604321	0.0039119	0.00797031	0.00526112	0.000185553	0.000243254	0.000278163	0.000248278	0.000307055	0.000379299	8.19899e-08	1.12336	2.92991e-08	1.36729e-07	1.55841e-05	-15.9696
219	9,12,15-Octadecatrien-1-ol, (Z,Z,Z)-	743	B(iii)	25.5306,0	108	9									0.000592464	0.00154286	0.00100699	0.00280815	0.00175572	0.00373608	0.00041917	0.000155034	0.00022152	0.000272997	0.000265166	0.000295479	0.000302253	8.19899e-08	1.12257	0.000139435	0.00019294	0.0001956	-12.3198
103	Hexadecane, 2-methyl-	742	B(iii)	18.6872,0	197	9									8.04654e-05	0.000172037	0.000101175	0.000275956	0.000221045	0.000318184	7.01871e-08	7.97829e-08	7.98344e-08	8.36527e-08	8.24329e-08	8.42933e-08	8.1943e-08	2.1541e-05	1.12143	0.000190805	0.000259495	306.909	8.26167
228	Hexadecanoic acid, 2-hydroxy-1-(hydroxymethyl)ethyl ester	742	B(iii)	26.04,0	239	15									0.000376546	0.0011168	0.000629329	0.00198161	0.00112668	0.00228175	0.00648661	0.003654	0.00738482	0.00844331	0.0083616	0.00863743	0.00891072	0.00188385	1.11374	1.54736e-05	2.47162e-05	0.290422	-1.78378
141	Behenic alcohol	740	B(iii)	21.4373,0	68	15									0.410339	0.404823	0.404556	0.392599	0.402456	0.39975	7.07657e-05	0.000333108	0.000190065	8.36527e-08	8.24329e-08	4.99751e-05	0.000169631	0.000200293	1.07851	5.2796e-09	3.9267e-08	2.83036	1.50099
395	Cholest-8(14)-en-3-ol, (3a,5a)-	738	B(iii)	34.6311,0	386	9									0.0773652	0.0764541	0.0764654	0.0738453	0.0746148	0.0753181	0.00297711	6.06439e-06	5.49504e-07	1.04801e-06	8.24329e-08	2.44466e-06	3.58846e-06	8.19899e-08	1.12333	4.11921e-07	1.15338e-06	2.75401e-05	-15.1481
277	9,12-Octadecadienoic acid (Z,Z)-, 2-hydroxy-1-(hydroxymethyl)ethyl ester	736	B(iii)	28.2261,0	131	9									0.0740023	0.076728	0.0731007	0.078833	0.0727699	0.071873	0.000365435	0.0021713	0.00275779	0.00172409	0.0015106	0.00123831	0.00216694	5.93864e-06	1.03031	0.000522387	0.00070641	0.0162509	-5.94334
168	Tetradecane, 2-methyl-	730	B(iii)	22.8022,0	85	9									7.2746e-08	7.16625e-08	6.9373e-08	6.83624e-08	7.22627e-08	6.67158e-08	7.01871e-08	6.11353e-05	8.22119e-05	8.36527e-08	5.29367e-05	6.48703e-05	6.29421e-05	0.000327829	1.12323	7.10528e-07	1.80566e-06	4670.79	12.1894
123	Cyclohexane, octyl-	727	B(iii)	20.1344,0	82	9									0.000517984	0.000302887	0.000522913	0.000327779	0.000366999	0.00047646	7.01871e-08	7.97829e-08	7.98344e-08	8.36527e-08	8.24329e-08	8.42933e-08	8.1943e-08	0.0001846	1.12329	1.7145e-08	9.95249e-08	2630.11	11.3609
302	Tetradecanamide	716	B(iii)	29.5983,0	59	9									0.00150636	0.00144292	0.0015278	0.00149686	0.0014788	0.00147821	7.01871e-08	0.000151929	0.000138021	8.11952e-05	0.000169645	0.000123681	0.000143206	0.00134597	1.12289	0.000102205	0.000144242	19177	14.2271
97	Tridecanoic acid, methyl ester	715	B(iii)	18.095,0	74	15									0.000222866	0.000174684	0.000207755	0.00020978	0.00019041	0.000199898	0.000523553	7.97829e-08	7.98344e-08	8.36527e-08	8.24329e-08	8.42933e-08	8.1943e-08	0.000262872	1.11259	2.9405e-09	3.06068e-08	0.502093	-0.993974
276	1,8,11,14-Heptadecatetraene, (Z,Z,Z)-	715	B(iii)	28.2147,0	108	15									0.00561451	0.00655769	0.00680325	0.00814173	0.00575983	0.00745272	0.00313227	0.00219089	0.00244354	0.00135968	0.00143755	0.00136454	0.00214455	0.000168158	1.12167	2.11159e-08	1.1168e-07	0.0536857	-4.21932
261	Tetracosyl heptafluorobutyrate	709	B(iii)	27.4061,0	336	9									0.000373576	0.000373278	0.000443129	0.000425925	0.000432427	0.000519464	8.12656e-05	0.000370024	0.000523814	0.000328646	0.000302758	0.000268595	0.00044728	8.19899e-08	1.12318	2.19695e-06	4.35729e-06	0.00100891	-9.95298
253	Butyl 9,12-octadecadienoate	706	B(iii)	27.1823,0	262	15									0.00187993	0.00185559	0.00195994	0.00201889	0.00213055	0.00222088	4.7487e-05	8.52017e-05	7.98344e-08	0.000124799	7.41756e-05	6.35505e-05	8.32593e-05	0.0032985	1.10691	7.1051e-06	1.21656e-05	69.461	6.11813
112	E,Z-5,7-Dodecadien-1-ol acetate	700	B(iii)	19.5661,0	94	9									0.00300333	0.00297022	0.00278619	0.00234059	0.00289229	0.00262324	0.000147822	7.97829e-08	7.98344e-08	8.36527e-08	8.24329e-08	8.42933e-08	8.1943e-08	8.19899e-08	1.12331	2.33795e-07	7.62236e-07	0.000554655	-10.8161
265	2-Propyn-1-amine, N,N-dimethyl-	698	B(iii)	27.5794,0	82	9									3.42285e-05	3.25111e-05	2.94574e-05	8.35904e-05	2.06565e-05	8.44782e-05	7.01871e-08	0.00347483	0.00378726	0.0031758	0.00290258	0.00275949	0.00369103	0.000466733	1.1233	6.27517e-09	4.39699e-08	6649.85	12.6991
294	Oleyl alcohol, methyl ether	684	B(iii)	29.1278,0	96	9									7.2746e-08	7.16625e-08	6.9373e-08	6.83624e-08	7.22627e-08	6.67158e-08	0.000294743	4.56201e-05	4.93349e-05	5.34803e-05	8.24329e-08	4.27993e-05	8.1943e-08	8.19899e-08	1.12335	2.15398e-09	2.69814e-08	0.000278175	-11.8117
381	Tetratriacontyl heptafluorobutyrate	681	B(iii)	33.9256,0	97	9									0.00155101	0.00143093	0.00153427	0.0015492	0.00136695	0.00143572	0.000370096	0.000402783	0.000363888	0.00044387	0.00030319	0.000362298	0.000395264	8.19899e-08	1.12327	2.11625e-06	4.2762e-06	0.000221537	-12.1402
275	Octadecanoic acid, 2,3-dihydroxypropyl ester	674	B(iii)	28.1853,0	267	15									7.2746e-08	3.72006e-05	2.27679e-05	4.42039e-05	5.74529e-05	6.67158e-08	0.000528323	3.56278e-05	7.03258e-05	6.52535e-05	8.24329e-08	2.40921e-05	3.22284e-07	0.00104777	1.10209	2.72034e-08	1.3403e-07	1.98319	0.987825
421	?-Ergostenol	674	B(iii)	37.2522,0	414	9									0.00213741	0.00236467	0.00254995	0.00286349	0.00218826	0.0026109	0.0111443	0.000109624	9.06171e-05	7.8354e-05	6.97014e-05	7.26507e-05	9.86962e-05	8.19899e-08	1.12332	2.0933e-06	4.2762e-06	7.3571e-06	-17.0524
419	Olean-12-en-3-ol, acetate, (3a)-	670	B(iii)	37.1228,0	218	9									0.00328708	0.0031035	0.00327645	0.00294343	0.00312395	0.00305923	0.00121505	0.000179779	0.000201335	0.000152619	0.000151062	0.000155503	0.000168651	8.19899e-08	1.1232	3.72615e-06	6.92832e-06	6.74784e-05	-13.8552
63	4-(t-Butyl)benzaldehyde	668	B(iii)	15.1517,0	147	9									0.000278437	0.000263501	0.00038362	0.00044679	0.000275929	0.000544333	7.01871e-08	7.97829e-08	7.98344e-08	8.36527e-08	8.24329e-08	8.42933e-08	3.52219e-05	0.000101722	1.12302	3.81839e-06	7.04478e-06	1449.3	10.5011
66	Cyclopentane, butyl-	667	B(iii)	15.4594,0	68	9									0.000968991	0.00109964	0.00119198	0.00127219	0.00101905	0.00116017	7.01871e-08	1.75455e-05	2.46774e-05	1.38009e-05	1.41925e-05	8.42933e-08	2.03e-05	8.18351e-05	1.12323	1.67527e-07	5.77848e-07	1165.96	10.1873
307	2-Phenylpropionaldehyde	664	B(iii)	29.935,0	117	8									0.00495528	0.0076292	0.00707175	0.010268	0.00567483	0.00909298	0.000342062	0.0191366	0.0242684	0.0221216	0.0210729	0.019225	0.0219398	8.19899e-08	1.12311	1.21736e-05	1.98447e-05	0.000239693	-12.0265
135	Lauric anhydride	652	B(iii)	21.1633,0	183	9									0.0167138	0.0159953	0.0166172	0.0154681	0.0162149	0.0157022	0.000180995	0.000332614	0.00030078	0.000212561	0.000228846	0.000212393	0.000275802	8.19899e-08	1.12301	6.83517e-06	1.17882e-05	0.000452996	-11.1082
417	Pregn-14-en-3-one, (5a)-	652	B(iii)	36.8283,0	300	9									0.000143497	0.00012458	0.000114657	9.80091e-05	7.35237e-05	0.000109353	0.00264289	0.000101091	0.000118184	6.89786e-05	7.20709e-05	6.64943e-05	0.000107829	8.19899e-08	1.12329	1.94139e-06	4.08894e-06	3.10228e-05	-14.9763
217	N-(Trifluoroacetyl)-N,O,O',O''-tetrakis(trimethylsilyl)norepinephrine	647	B(iii)	25.486,0	429	15									0.00719071	0.00767428	0.00693952	0.00733361	0.00748612	0.00717938	0.00228954	0.010465	0.00911711	0.00692929	0.00805362	0.00924707	0.00923656	9.45689e-05	1.10801	1.94782e-07	6.43862e-07	0.0413047	-4.59755
281	Z-12-Octadecen-1-ol acetate	647	B(iii)	28.3927,0	348	15									0.00147358	0.00261598	0.00154053	0.00379613	0.00158329	6.67158e-08	0.00141334	0.000645497	0.00104928	0.00125821	0.00102925	0.000566707	0.000692662	3.40536e-05	1.11795	1.61227e-08	9.59303e-08	0.0240944	-5.37516
214	Cyclohexane, (1-methylethyl)-	630	B(iii)	25.3231,0	82	8									8.75148e-05	0.000151938	9.75352e-05	0.000126246	7.5463e-05	8.83134e-05	7.01871e-08	0.000138381	0.000169648	0.000176644	0.00017883	0.00015333	0.000136324	0.000444739	1.12328	4.21364e-08	1.7908e-07	6336.48	12.6295
305	3-Methylhexacosane	629	B(iii)	29.7475,0	351	10									4.77937e-05	5.6167e-05	6.04886e-05	6.64701e-05	7.3484e-05	5.9687e-05	3.53493e-07	0.000108451	7.98344e-08	9.78974e-05	9.08938e-05	9.32961e-05	0.000145191	7.23638e-05	1.08601	3.61994e-06	6.78383e-06	204.711	7.67744
72	acetylsalicylic acid	626	B(iii)	15.855,0	163	9									0.000389251	0.000454379	0.000428091	0.000492302	0.000395401	0.000459599	7.01871e-08	0.000226362	0.000205738	0.000200156	0.000234472	0.000254889	0.000202732	0.000104839	1.12313	2.97585e-06	5.66603e-06	1493.7	10.5447
139	Phthalic acid, isobutyl trans-dec-3-enyl ester	626	B(iii)	21.3894,0	149	9									7.2746e-08	7.16625e-08	6.9373e-08	1.7682e-06	7.22627e-08	6.67158e-08	0.00012838	6.41893e-05	7.80546e-05	7.16957e-05	6.9984e-05	6.47215e-05	8.55374e-05	8.19899e-08	1.12326	7.44742e-07	1.82731e-06	0.00063865	-10.6127
127	1-Decen-3-one	620	B(iii)	20.4044,0	70	9									0.000342484	0.000254838	0.000263906	0.000248793	0.000248165	0.000223857	7.01871e-08	7.97829e-08	7.98344e-08	8.36527e-08	8.24329e-08	8.42933e-08	8.1943e-08	0.000170264	1.12315	2.59617e-06	5.02349e-06	2425.86	11.2443
404	Cholest-7-en-3-one, (5a)-	614	B(iii)	35.2783,0	384	9									0.000604174	0.000578682	0.000574867	0.000553731	0.000591533	0.000575733	0.00115444	7.97829e-08	7.98344e-08	8.36527e-08	8.24329e-08	8.42933e-08	8.1943e-08	8.19899e-08	1.12334	5.6247e-08	2.26895e-07	7.10211e-05	-13.7814
426	Ethanol, 2-(9-octadecenyloxy)-, (Z)-	614	B(iii)	38.5719,0	96	8									0.000363644	0.000305171	0.000271057	0.000252087	0.00033003	0.000307548	0.000319994	7.97829e-08	7.98344e-08	8.36527e-08	8.24329e-08	8.42933e-08	8.1943e-08	8.19899e-08	1.11048	0.0144359	0.0175293	0.000256223	-11.9303
236	9-Octadecenoic acid (Z)-, 2-(acetyloxy)-1-[(acetyloxy)methyl]ethyl ester	592	B(iii)	26.345,0	129	8									7.2746e-08	7.16625e-08	6.9373e-08	6.83624e-08	7.22627e-08	6.67158e-08	0.000200899	4.50635e-05	7.30163e-05	3.79945e-05	8.24329e-08	2.13938e-05	3.73675e-05	8.19899e-08	1.12321	8.64127e-07	2.05662e-06	0.000408115	-11.2587
194	Myristic anhydride	585	B(iii)	24.1039,0	98	9									0.0117277	0.0061082	0.0088219	0.00556349	0.0067729	0.00616597	0.000253869	0.0039021	0.00471018	0.00299594	0.00299877	0.0020389	0.00448895	8.19899e-08	1.1232	1.02624e-06	2.38778e-06	0.000322961	-11.5964
225	Butyl 9-hexadecenoate	578	B(iii)	25.8217,0	236	9									0.00143012	0.00114873	0.00128879	0.000866561	0.00110963	0.000904528	0.000135581	7.97829e-08	7.98344e-08	8.36527e-08	8.24329e-08	8.42933e-08	8.1943e-08	8.19899e-08	1.12311	2.16963e-06	4.33926e-06	0.00060473	-10.6914
142	Octane, 4-ethyl-	562	B(iii)	21.5861,0	116	9									7.2746e-08	9.42626e-05	0.000101234	7.26394e-05	7.22627e-08	0.000101713	6.86583e-05	7.97829e-08	7.98344e-08	8.36527e-08	8.24329e-08	8.42933e-08	1.01411e-05	8.19899e-08	1.12318	8.21963e-07	1.9962e-06	0.00119417	-9.70977
422	Phosphinous chloride, (chloromethyl)(1,1-dimethylethyl)-	555	B(iii)	37.364,0	441	15									0.00247541	0.00246549	0.00236699	0.0023186	0.00283885	0.00274149	0.01114	7.97829e-08	7.61336e-05	0.000134083	6.91221e-05	8.23185e-05	8.1943e-08	0.0178738	1.0639	6.7138e-06	1.16634e-05	1.60447	0.6821
203	1-Hydroxy-4-(p-toluidino)anthraquinone	526	B(iii)	24.5161,0	329	9									0.000186163	0.000223019	0.0002153	0.000251529	0.000185895	0.000228473	0.00019481	7.97829e-08	7.98344e-08	8.36527e-08	8.24329e-08	8.42933e-08	8.1943e-08	8.19899e-08	1.11836	0.00398043	0.005066	0.00042087	-11.2143
304	Terephthalic acid, but-3-enyl heptadecyl ester	525	B(iii)	29.6583,0	387	15									0.000618909	0.000588627	0.00059295	0.000450867	0.000654173	0.000501511	0.000436504	7.97829e-08	7.98344e-08	8.36527e-08	8.24329e-08	8.42933e-08	8.1943e-08	0.000220725	1.08872	3.90477e-07	1.10635e-06	0.505665	-0.983747
179	Cyclopropanecarboxylic acid, 1-hydroxy-, (2,6-di-t-butyl-4-methylphenyl) ester	520	B(iii)	23.3161,0	220	9									0.000884367	0.000811253	0.000845494	0.000671499	0.0008814	0.000745354	7.01871e-08	5.65311e-05	7.98344e-08	8.36527e-08	8.24329e-08	8.42933e-08	1.35777e-05	6.33745e-05	1.12313	1.99501e-06	4.16503e-06	902.937	9.81848
386	a-Sitosterol acetate	513	B(iii)	34.2017,0	396	9									0.00145204	0.00141219	0.0014705	0.00144417	0.00166887	0.00161933	0.000215063	7.97829e-08	7.98344e-08	8.36527e-08	8.24329e-08	8.42933e-08	8.1943e-08	8.19899e-08	1.12308	4.95794e-06	8.93932e-06	0.000381236	-11.357
196	1-Decanol, 5,9-dimethyl-	511	B(iii)	24.231,0	117	10									0.00120419	0.00116513	0.00111923	0.00120635	0.00117082	0.00106095	0.000370296	7.97829e-08	7.98344e-08	8.36527e-08	8.24329e-08	8.42933e-08	8.1943e-08	5.67432e-06	1.02975	0.000108811	0.000151444	0.0153237	-6.02809
391	Heptadecane, 7-methyl-	465	B(iii)	34.46,0	221	9									0.00288671	0.00251112	0.00275119	0.0022664	0.00293884	0.00250309	0.000567839	7.97829e-08	7.98344e-08	8.36527e-08	8.24329e-08	8.42933e-08	8.1943e-08	8.19899e-08	1.12318	9.21362e-06	1.53346e-05	0.000144389	-12.7577
267	Histidin-2-oic acid, N-benzoyl-, diethyl(ester)	456	B(iii)	27.7012,0	359	8									0.0123015	0.0115192	0.0114705	0.00989328	0.0110803	0.0105751	4.55703e-05	0.0197186	0.0198879	0.0162753	0.0166334	0.0161066	0.0186209	8.19899e-08	1.12156	0.000155195	0.000213505	0.0017992	-9.11843
345	Carbamazepine 10,11-epoxide	450	B(iii)	31.7369,0	253	8									0.000337115	0.000274854	0.000284865	0.000231075	0.000294716	0.000367683	8.47123e-05	7.97829e-08	7.98344e-08	8.36527e-08	8.24329e-08	8.42933e-08	8.1943e-08	8.19899e-08	1.12308	2.53351e-06	4.94243e-06	0.000967863	-10.0129
146	2,2-Dimethyl-1-oxa-2-silacyclotridecanone-13	432	B(iii)	21.8006,0	116	8									0.000567673	0.000471535	0.000461474	6.16707e-05	8.66951e-05	0.000270917	8.34586e-05	7.97829e-08	7.98344e-08	8.36527e-08	8.24329e-08	8.42933e-08	8.1943e-08	8.19899e-08	1.12286	2.91419e-05	4.33485e-05	0.000982401	-9.9914
331	Decyl sulfide	355	B(iii)	31.1567,0	173	9									0.00134887	0.00165718	6.9373e-08	0.00142367	0.00133995	0.000306172	8.41955e-05	7.97829e-08	7.98344e-08	8.36527e-08	8.24329e-08	8.42933e-08	8.1943e-08	8.19899e-08	1.1225	7.19671e-05	0.000103807	0.000973803	-10.0041

## Sheet: Top 10 Upregulated
id	Peak	Similarity	level	rt	Mass	Count	HMDB	Chinese.Name	Chinese.Class	CAS	KEGG COMPOUND ID	Super Class	Class	Sub Class	C1	C2	C3	C4	C5	C6	MEAN Control	Gd1	Gd2	Gd3	Gd4	Gd5	Gd6	MEAN Gd	VIP	P-VALUE	Q-VALUE	FOLD CHANGE	LOG_FOLDCHANGE
167	Dodecanamide	822	B(ii)	22.7575,0	59	8									0.000987353	0.000957093	0.00100984	0.000849269	0.000954692	0.000971054	7.01871e-08	0.0014171	0.00159823	0.00141134	0.00148524	0.00133666	0.00145673	0.00137972	1.12295	5.52214e-05	8.063e-05	19657.8	14.2628
302	Tetradecanamide	716	B(iii)	29.5983,0	59	9									0.00150636	0.00144292	0.0015278	0.00149686	0.0014788	0.00147821	7.01871e-08	0.000151929	0.000138021	8.11952e-05	0.000169645	0.000123681	0.000143206	0.00134597	1.12289	0.000102205	0.000144242	19177	14.2271
265	2-Propyn-1-amine, N,N-dimethyl-	698	B(iii)	27.5794,0	82	9									3.42285e-05	3.25111e-05	2.94574e-05	8.35904e-05	2.06565e-05	8.44782e-05	7.01871e-08	0.00347483	0.00378726	0.0031758	0.00290258	0.00275949	0.00369103	0.000466733	1.1233	6.27517e-09	4.39699e-08	6649.85	12.6991
214	Cyclohexane, (1-methylethyl)-	630	B(iii)	25.3231,0	82	8									8.75148e-05	0.000151938	9.75352e-05	0.000126246	7.5463e-05	8.83134e-05	7.01871e-08	0.000138381	0.000169648	0.000176644	0.00017883	0.00015333	0.000136324	0.000444739	1.12328	4.21364e-08	1.7908e-07	6336.48	12.6295
168	Tetradecane, 2-methyl-	730	B(iii)	22.8022,0	85	9									7.2746e-08	7.16625e-08	6.9373e-08	6.83624e-08	7.22627e-08	6.67158e-08	7.01871e-08	6.11353e-05	8.22119e-05	8.36527e-08	5.29367e-05	6.48703e-05	6.29421e-05	0.000327829	1.12323	7.10528e-07	1.80566e-06	4670.79	12.1894
192	1-Cyclopentyleicosane	769	B(iii)	24.0339,0	68	9									0.422068	0.426237	0.432835	0.435	0.415965	0.427938	7.01871e-08	0.00827053	0.00769861	0.00403565	0.00391062	0.00399287	0.00741273	0.000307502	1.12328	2.97934e-07	9.09081e-07	4381.17	12.0971
193	Uridine, 2'-deoxy-, 3',5'-bis(trifluoroacetate)	535	B(iii)	24.0606,0	67	8									0.0020966	0.00196769	0.00194594	0.00193881	0.00225605	0.00220478	7.01871e-08	8.34763e-05	7.98344e-08	9.19155e-05	6.24471e-05	3.89696e-05	6.86366e-05	0.000192592	1.12293	3.48548e-05	5.15244e-05	2743.98	11.4221
123	Cyclohexane, octyl-	727	B(iii)	20.1344,0	82	9									0.000517984	0.000302887	0.000522913	0.000327779	0.000366999	0.00047646	7.01871e-08	7.97829e-08	7.98344e-08	8.36527e-08	8.24329e-08	8.42933e-08	8.1943e-08	0.0001846	1.12329	1.7145e-08	9.95249e-08	2630.11	11.3609
127	1-Decen-3-one	620	B(iii)	20.4044,0	70	9									0.000342484	0.000254838	0.000263906	0.000248793	0.000248165	0.000223857	7.01871e-08	7.97829e-08	7.98344e-08	8.36527e-08	8.24329e-08	8.42933e-08	8.1943e-08	0.000170264	1.12315	2.59617e-06	5.02349e-06	2425.86	11.2443
102	Cyclopentane, decyl-	763	B(iii)	18.6239,0	68	9									0.000325759	0.000312408	0.000331901	0.000323156	7.22627e-08	0.000320872	7.01871e-08	7.97829e-08	7.98344e-08	8.36527e-08	8.24329e-08	8.42933e-08	8.1943e-08	0.000153769	1.12326	1.48943e-07	5.29081e-07	2190.85	11.0973
107	Cyclopentadecane	759	B(iii)	19.1117,0	97	9									0.000809715	0.000785633	0.000823366	0.000685136	0.000791836	0.000736804	7.01871e-08	7.85575e-05	9.30858e-05	7.52846e-05	7.44801e-05	7.04567e-05	7.54115e-05	0.00014308	1.12288	1.60645e-05	2.53202e-05	2038.55	10.9933

## Sheet: Top 10 Downregulated
id	Peak	Similarity	level	rt	Mass	Count	HMDB	Chinese.Name	Chinese.Class	CAS	KEGG COMPOUND ID	Super Class	Class	Sub Class	C1	C2	C3	C4	C5	C6	MEAN Control	Gd1	Gd2	Gd3	Gd4	Gd5	Gd6	MEAN Gd	VIP	P-VALUE	Q-VALUE	FOLD CHANGE	LOG_FOLDCHANGE
413	Chondrillasterol	819	B(ii)	36.4583,0	271	9									0.000183534	0.00020871	0.000173929	0.000163886	0.000172703	0.000177455	0.0201959	0.000290253	0.000380012	0.000271574	0.000328053	0.000288173	0.000322193	8.19899e-08	1.12335	3.03655e-07	9.14809e-07	4.05973e-06	-17.9102
421	?-Ergostenol	674	B(iii)	37.2522,0	414	9									0.00213741	0.00236467	0.00254995	0.00286349	0.00218826	0.0026109	0.0111443	0.000109624	9.06171e-05	7.8354e-05	6.97014e-05	7.26507e-05	9.86962e-05	8.19899e-08	1.12332	2.0933e-06	4.2762e-06	7.3571e-06	-17.0524
172	12,15-Octadecadiynoic acid, methyl ester	744	B(iii)	22.945,0	91	9									0.00125851	0.00343457	0.00211823	0.00604321	0.0039119	0.00797031	0.00526112	0.000185553	0.000243254	0.000278163	0.000248278	0.000307055	0.000379299	8.19899e-08	1.12336	2.92991e-08	1.36729e-07	1.55841e-05	-15.9696
395	Cholest-8(14)-en-3-ol, (3a,5a)-	738	B(iii)	34.6311,0	386	9									0.0773652	0.0764541	0.0764654	0.0738453	0.0746148	0.0753181	0.00297711	6.06439e-06	5.49504e-07	1.04801e-06	8.24329e-08	2.44466e-06	3.58846e-06	8.19899e-08	1.12333	4.11921e-07	1.15338e-06	2.75401e-05	-15.1481
251	9,12,15-Octadecatrienoic acid, (Z,Z,Z)-	859	B(ii)	27.0183,0	108	9									0.000442168	0.000487487	0.000479736	0.000409594	0.00052549	0.000415095	0.00276931	0.00220619	0.00232872	0.0021386	0.0021212	0.00202256	0.0022995	8.19899e-08	1.12332	1.30448e-06	2.95617e-06	2.96066e-05	-15.0437
417	Pregn-14-en-3-one, (5a)-	652	B(iii)	36.8283,0	300	9									0.000143497	0.00012458	0.000114657	9.80091e-05	7.35237e-05	0.000109353	0.00264289	0.000101091	0.000118184	6.89786e-05	7.20709e-05	6.64943e-05	0.000107829	8.19899e-08	1.12329	1.94139e-06	4.08894e-06	3.10228e-05	-14.9763
353	Hexatriacontyl trifluoroacetate	836	B(ii)	32.2061,0	97	9									0.00050808	0.000483885	0.000137997	0.000168365	0.00018246	0.000147336	0.00223256	0.000434861	0.000413543	0.000433817	0.000409489	0.000355721	0.000434959	8.19899e-08	1.12331	5.78137e-07	1.5636e-06	3.67247e-05	-14.7329
419	Olean-12-en-3-ol, acetate, (3a)-	670	B(iii)	37.1228,0	218	9									0.00328708	0.0031035	0.00327645	0.00294343	0.00312395	0.00305923	0.00121505	0.000179779	0.000201335	0.000152619	0.000151062	0.000155503	0.000168651	8.19899e-08	1.1232	3.72615e-06	6.92832e-06	6.74784e-05	-13.8552
404	Cholest-7-en-3-one, (5a)-	614	B(iii)	35.2783,0	384	9									0.000604174	0.000578682	0.000574867	0.000553731	0.000591533	0.000575733	0.00115444	7.97829e-08	7.98344e-08	8.36527e-08	8.24329e-08	8.42933e-08	8.1943e-08	8.19899e-08	1.12334	5.6247e-08	2.26895e-07	7.10211e-05	-13.7814
308	Tetracosanal	843	B(ii)	29.9967,0	82	9									0.000220161	0.000205503	0.000244631	0.000181609	0.000214245	0.000203554	0.00100698	7.97829e-08	0.000343213	0.00033148	0.000290835	0.000185902	0.000301749	8.19899e-08	1.12331	9.28181e-07	2.1872e-06	8.14212e-05	-13.5842
